# Supplementary material for: How Temperatures May Affect the Synthesis of Fatty Acids during Olive Fruit Ripening: Genes at Work in the Field
Source: Plants (Basel). 2022 Dec 22;12(1):54. doi: 10.3390/plants12010054 (PMC9824132; doi:10.3390/plants12010054)
Supplement: Supplementary file 1 [file plants-12-00054-s001.zip]

Archive with 1 entries (1 files):
- plants-2082564-supplementary.pdf
